# Supplementary material for: Storytelling in Motion: Effects of a Narrative-Based Outdoor Motor Intervention on Motor Competence and Inhibitory Control in Preschool Children—A Quasi-Experimental Study
Source: Children (Basel). 2026 May 22;13(6):718. doi: 10.3390/children13060718 (PMC13296697; doi:10.3390/children13060718)
Supplement: Supplementary file 1 [file children-13-00718-s001.zip]

Archive with 1 entries (1 files):
- children-4293071-supplementary.pdf
